# Supplementary material for: Rer1-mediated quality control system is required for neural stem cell maintenance during cerebral cortex development
Source: PLoS Genet. 2018 Sep 27;14(9):e1007647. doi: 10.1371/journal.pgen.1007647 (PMC6159856; doi:10.1371/journal.pgen.1007647)
Supplement: S1 Table — (XLSX) [file pgen.1007647.s005.xlsx]

## Sheet: Fig1B_Rotarod
Try	Ctrl							AVERAGE	SEM	cKO					AVERAGE	SEM
1	142	174	162	62	34	86	4	94.8571	24.9337	43	172	150	33	153	95.8273	23.79
2	143	280	166	9	163	23	33	116.714	37.5808	187	210	3	18	251	117.614	37.9871
3	183	290	207	263	184	129	49	186.429	30.5566	259	7	213	196	329	174.426	44.1516
4	210	325	228	309	205	294	101	238.857	29.4727	270	215	231	263	330	225.333	35.5408
5	178	199	155	310	230	242	111	203.571	24.449	227	193	191	174	276	184.146	29.4321
6	187	164	294	326	246	330	106	236.143	32.6908	248	242	199	199	265	203.119	29.8909
7	219	330	178	330	303	66	198	232	36.5298	254	235	233	176	307	210.504	32.4511
8	217	329	261	282	281	329	211	272.857	17.9555	278	228	251	214	330	227.402	37.7199

## Sheet: Fig1DE_openfield
TotalCenterTime		TotalDistance
Ctrl	cKO	Ctrl	cKO
9.5	65	2781.2	2565.5
54.5	93.5	3885.6	4166.5
104	87	4800.7	4548.3
50.5	350.5	3247.7	4877.2
67	120	4186.4	3598.4
66.5		3502
66		6935.6
59.7143	143.2	4191.31	3951.18	AVERAGE
10.6161	52.562	519.843	406.509	SEM

## Sheet: Fig1G_Brain weight
Ctrl	KO
0.45	0.33
0.57	0.432
0.549	0.39
0.523	0.384	AVERAGE
0.037	0.0295973	SEM

## Sheet: Fig1G_Brain length
Ctrl	KO
5.77778	3.9596
5.9596	4.11111
5.16495	4.25253
5.63411	4.10775	AVERAGE
0.24038	0.0845783	SEM

## Sheet: Fig1K_NeuN and GFAP WB
NeuN		GFAP
Ctrl	KO	Ctrl	KO
1	0.854755	1	1.40724
1	0.864418	1	1.70687
1	0.673405	1	1.70147
1	0.797526	1	1.60519	AVERAGE
0	0.0621232	0	0.0989879	SEM

## Sheet: Fig1M_GFAP
Ctrl	Rer1cKO
270	591
85	478
331	506
244	554
457	877
385	646
295.333	608.667	AVERAGE
52.5881	58.9665	SEM

## Sheet: Fig2G_GFAP IF
Ctrl	cKO
128	144
90	76
184	75
66	25
15
96.6	80	AVERAGE
28.516	24.4302	SEM

## Sheet: Fig2I-N_E18.5 Brain WB
Tbr2		CDP(Cux1)		Ctip2		GFAP		Cleaved-Cas3		BiP
Ctrl	cKO	Ctrl	cKO	Ctrl	cKO	Ctrl	cKO	Ctrl	cKO	Ctrl	cKO
1	1.13697	1	0.762419	1	1.0119	1	0.501784	1	1.1364	1	1.14118
1	1.43478	1	0.522209	1	1.20216	1	0.415783	1	0.842286	1	1.44059
1	1.56766	1	0.798321	1	1.25029	1	0.434792	1	0.847068	1	1.43948
1	1.03475	1	0.691667	1	0.667887	1	1.0362	1	0.91394	1	1.09643
1	1.09782	1	0.654334	1	0.790549	1	0.967954	1	0.74216	1	1.19432
1	0.936668	1	0.719354	1	0.577273	1	1.17971	1	0.56329	1	1.11587
1	1.20144	1	0.691384	1	0.916677	1	0.756038	1	0.840857	1	1.23798	AVERAGE
0	0.100225	0	0.0396891	0	0.114727	0	0.139823	0	0.0773545	0	0.0652874	SEM

## Sheet: Fig3A_gSec activity
Ctrl	cKO
1.12083	0.819657
1.02525	0.745717
0.853922	0.689811
1	0.751728	AVERAGE
0.078077	0.0376036	SEM

## Sheet: Fig3C_NICD and ActiveCatenine
NICD		Active-Catenine
Ctrl	cKO	Ctrl	cKO
1	0.792164	1	0.768049
1	0.881132	1	0.658007
1	0.948266	1	0.825022
1	0.657202	1	1.48447
1	0.442674	1	0.902556
1	0.64228	1	0.803414
1	0.727286	1	0.906919	AVERAGE
0	0.0752444	0	0.120034	SEM

[truncated: 16 more sheets: Fig3F_Hes1mRNA, Fig3H_P-HH3, Fig3J_EdU, Fig3L_Pax6, Fig3N_neurospheres, Fig4B_Rer1KO_gSec subunits, Fig4E_HAP1-GFPRer1, Fig4GH_Cell Surface, Fig4J_PS1 and NCT mRNA, Fig5B_CHX, Fig5C_EerI_PS1 and NCT, Fig5G_BafA1_Rer1KO, Fig5I_BafA1_Rer1KO-GFPRer1, Fig5K_colocalization, S4_MG132_NCT, S4_MG132_PS1]
